# Supplementary material for: Too Jittery to Sleep? Temporal Associations of Actigraphic Sleep and Caffeine in Adolescents
Source: Nutrients. 2021 Dec 23;14(1):31. doi: 10.3390/nu14010031 (PMC8746933; doi:10.3390/nu14010031)
Supplement: Supplementary file 1 [file nutrients-14-00031-s001.zip]

Archive with 1 entries (1 files):
- nutrients-1496070-supplementary.pdf
